# Supplementary material for: Synthesis, Characterization, and Study of Catalytic Activity of Chiral Cu(II) and Ni(II) Salen Complexes in the α-Amino Acid C-α Alkylation Reaction
Source: Molecules. 2023 Jan 25;28(3):1180. doi: 10.3390/molecules28031180 (PMC9919381; doi:10.3390/molecules28031180)
Supplement: Supplementary file 1 [file molecules-28-01180-s001.zip]

Archive with 1 entries (1 files):
- molecules-2116618-supplementary.pdf
